# Supplementary material for: Biochar Addition in Membrane Bioreactor Enables Membrane Fouling Alleviation and Nitrogen Removal Improvement for Low C/N Municipal Wastewater Treatment
Source: Membranes (Basel). 2023 Feb 4;13(2):194. doi: 10.3390/membranes13020194 (PMC9960794; doi:10.3390/membranes13020194)
Supplement: Supplementary file 1 [file membranes-13-00194-s001.zip]

Archive with 1 entries (1 files):
- membranes-2182970-supplementary.pdf
